# Supplementary material for: Genome-Wide Association and Genomic Prediction of Growth Traits in the European Flat Oyster (Ostrea edulis)
Source: Front Genet. 2022 Jul 15;13:926638. doi: 10.3389/fgene.2022.926638 (PMC9380691; doi:10.3389/fgene.2022.926638)
Supplement: Supplementary file 1 [file Table2.xlsx]

## Sheet: Sheet1
Chr	Position	SNP ID	Candidate genes
4	43233612	AX-169174635	FUN_017842, FUN_045437, N4BP2_1, N4BP2_2, FUN_017845, FUN_017846
4	63862900	AX-169166246	FUN_018829, SRSF6, FUN_018831, FUN_018832, FUN_018833, FUN_018834, FUN_018835, UCK2, SURF1, FUN_018838
