# Supplementary material for: Genome-Wide Association and Genomic Prediction of Growth Traits in the European Flat Oyster (Ostrea edulis)
Source: Front Genet. 2022 Jul 15;13:926638. doi: 10.3389/fgene.2022.926638 (PMC9380691; doi:10.3389/fgene.2022.926638)
Supplement: Supplementary file 5 [file Table1.xlsx]

## Sheet: Sheet1
						HWE P-value
Chr	Position	SNP ID	A1	A0	LRT	All	cluster1	cluster2	cluster3
					P-value
4	43233612	AX-169174635	G	A	2.9E-06**	3.5e-26	3.3e-33	0.00047	0.15
4	63862900	AX-169166246	T	C	6.9E-06**	7e-12	3.6e-15	1	0.19
4	68332666	AX-169182460	C	T	2.1e-05	1.2e-11	1.3e-14	1	0.19
4	63376888	AX-169179861	A	G	2.3e-05	7e-12	6.8e-15	1	0.19
4	59634534	AX-169201070	C	T	2.5e-05	1.2e-11	6.5e-15	1	0.19
4	42087933	AX-169187958	A	G	2.7e-05	7.8e-19	1.5e-33	1	0.22
1	61517695	AX-169160998	A	G	3.1e-05	4.2e-43	4.1e-65	1	0.04
4	41993042	AX-169195918	G	A	3.6e-05	3.8e-11	4.8e-14	1	0.11
4	51325140	AX-169159905	G	A	3.9e-05	3.2e-27	3.5e-33	0.6	0.16
4	63124249	AX-169172980	G	A	5.6e-05	2.5e-16	3.4e-15	0.14	0.11
4	68684016	AX-169195406	T	G	7e-05	2.4e-24	4.6e-32	1	0.014
4	42973171	AX-169179093	T	C	8.1e-05	7.4e-23	3.3e-33	1	0.16
1	64314592	AX-169175717	C	T	8.5e-05	1.2e-12	0.0002	4.9e-13	0.19
1	64407681	AX-169199161	G	T	0.0001	0.00041	0.0002	1	0.34
1	73944671	AX-169164517	G	A	0.0001	0.00041	0.0002	1	0.34
